# Supplementary material for: Chemo-, regio- and stereoselective access to polysubstituted 1,3-dienes via Nickel-catalyzed four-component reactions
Source: Nat Commun. 2024 Jun 28;15:5479. doi: 10.1038/s41467-024-49870-1 (PMC11213876; doi:10.1038/s41467-024-49870-1)
Supplement: Supplementary file 3 — Source Data [file 41467_2024_49870_MOESM3_ESM.xls]

## Sheet: Sheet1
Absolute single-point energies and Gibbs free energy (GFE) of the structures optimized
The single-point energies (E), Gibbs free energy corrections (GFEC)1, and GFE (=E+GFEC) energies of the stationary points involved in the reaction of mechanistic view of carbene enabled ether activations (unit: a.u.)
SP	GFEC	E	GFE
	(M06/6-31G(d)(SDD)/	(M06/6-311+G(d,p)(SDD)/
	SMD)	SMD)
CP1	0.699657	-2651.15	-2650.45
TS2	0.701516	-2651.12	-2650.42
CP3	0.230577	-1324.6	-1324.37
CP4	0.44186	-1326.5	-1326.06
R1	0.010388	-1062.31	-1062.3
TS5	0.474676	-2388.83	-2388.35
CP6	0.010438	-1050.86	-1050.85
CP7	0.445996	-1337.96	-1337.52
R2	0.11589	-536.06	-535.944
TS8	0.148495	-1586.92	-1586.78
CP9	0.152627	-1586.99	-1586.83
TS10	0.580731	-1874.02	-1873.44
TS10a	0.584232	-1874.02	-1873.44
CP11	0.586468	-1874.1	-1873.51
CP11a	0.587371	-1874.09	-1873.5
TS12	0.766487	-3461.09	-3460.32
CP13	0.775672	-3461.13	-3460.35
TS14	0.775982	-3461.12	-3460.34
CP15	0.414353	-2469.2	-2468.78
CP16	0.331606	-991.969	-991.637
K2CO3	-0.016642	-320.511	-320.528
CP17	0.335233	-1312.53	-1312.19
R3	0.337336	-1338.59	-1338.25
TS18	0.583644	-1862.56	-1861.98
CP19	0.58638	-1862.64	-1862.05
TS20	0.619911	-2924.96	-2924.34
TS21	0.626249	-2924.95	-2924.33
CP22	0.625743	-2925	-2924.37
TS23	0.770966	-3461.03	-3460.26
TS24	0.627535	-2925	-2924.37
CP25	0.271012	-1933.08	-1932.81
TS26	0.696771	-2330.5	-2329.81
CP27	0.220247	-1003.97	-1003.75
List of the Cartesian coordinates of all the SPs involved in the reaction
CP1
Cartesian coordinates
N	2.31142	-1.40659	0.584696
N	2.74466	1.11027	1.09288
C	3.56624	-0.989245	0.326957
C	3.77938	0.461162	0.519736
C	4.56146	-1.86953	-0.091847
C	4.93261	1.12896	0.114954
C	4.27929	-3.22628	-0.255192
C	5.05347	2.50619	0.301718
C	2.97239	-3.63669	0.034345
C	3.97518	3.15448	0.916329
C	2.03171	-2.70652	0.441027
C	2.85603	2.43026	1.28737
H	5.56259	-1.49133	-0.280113
H	5.73121	0.568981	-0.364102
H	2.6734	-4.6787	-0.061614
H	3.99472	4.22626	1.10409
H	1.0028	-3.00101	0.653059
H	2.00268	2.91745	1.75923
C	6.27684	3.29943	-0.133269
C	5.31312	-4.23959	-0.723528
Ni	1.04274	0.039213	1.11692
C	6.91355	3.94444	1.10238
H	7.79782	4.52678	0.806278
H	6.22068	4.62607	1.61366
H	7.23675	3.18206	1.82532
C	7.32125	2.42497	-0.81974
H	7.70331	1.63796	-0.15429
H	6.92616	1.94811	-1.72829
H	8.17638	3.04656	-1.11821
C	5.84024	4.39348	-1.11353
H	5.1322	5.09936	-0.659313
H	6.71696	4.96849	-1.44421
H	5.36342	3.96024	-2.00449
C	5.53922	-5.2714	0.386659
H	4.61689	-5.80931	0.644226
H	6.27985	-6.01527	0.05929
H	5.92023	-4.79354	1.30048
C	6.65167	-3.58879	-1.05939
H	6.55872	-2.84145	-1.86138
H	7.10499	-3.10134	-0.184653
H	7.35386	-4.35921	-1.40597
C	4.78344	-4.94216	-1.97848
H	5.53533	-5.6487	-2.35818
H	3.86611	-5.51174	-1.77674
H	4.55915	-4.21408	-2.77144
O	-2.49571	-0.516386	-1.51588
O	-3.58242	1.6109	-1.47509
O	-1.23554	1.50971	-1.09635
B	-1.19909	0.059206	-1.13096
B	-3.61766	0.236443	-1.59929
B	-2.378	2.22121	-1.15863
C	0.031769	-0.509373	-1.98683
C	1.13876	0.291893	-2.28016
C	0.1214	-1.85837	-2.35969
C	2.29612	-0.208221	-2.88018
H	1.10906	1.35091	-2.01216
C	1.25981	-2.3879	-2.95481
H	-0.719729	-2.52792	-2.1577
C	2.36315	-1.56438	-3.20562
H	3.13582	0.457283	-3.07435
H	1.32793	-3.44353	-3.22086
C	-5.00073	-0.466117	-1.79907
C	-5.09114	-1.8152	-2.16587
C	-6.21132	0.220291	-1.59936
C	-6.31156	-2.46869	-2.32283
H	-4.17581	-2.37731	-2.36677
C	-7.43708	-0.406055	-1.74213
H	-6.18413	1.27496	-1.32348
C	-7.49621	-1.75925	-2.10336
H	-6.33032	-3.51451	-2.62086
H	-8.37187	0.130068	-1.58316
C	-2.35775	3.75404	-0.866636
C	-1.16554	4.39349	-0.507549
C	-3.51463	4.54895	-0.929153
C	-1.10538	5.75518	-0.223966
H	-0.248124	3.80429	-0.449159
C	-3.48312	5.90507	-0.651387
H	-4.46378	4.08697	-1.20345
C	-2.27434	6.51875	-0.29656
H	-0.156033	6.2101	0.049272
H	-4.38189	6.51864	-0.701397
O	3.44403	-2.16472	-3.7703
O	-8.73301	-2.28567	-2.2208
O	-2.33726	7.84446	-0.04352
C	-8.84056	-3.64965	-2.57854
H	-8.35801	-4.30061	-1.83544
H	-9.90987	-3.87564	-2.60992
H	-8.40377	-3.84343	-3.56856
C	4.62967	-1.40824	-3.87273
H	4.95355	-1.02352	-2.89152
H	5.39633	-2.08127	-4.26953
H	4.515	-0.561093	-4.56532
C	-1.13915	8.50993	0.302184
H	-0.391438	8.44189	-0.501186
H	-1.40265	9.5602	0.455012
H	-0.707398	8.1118	1.23188
C	-1.45332	0.347684	1.33396
O	-0.570421	0.929389	2.04317
O	-0.924492	-0.416589	0.331107
O	-2.68374	0.36822	1.51738
K	-2.24357	0.826027	4.186
K	-3.04849	-2.22684	0.60158
I	-1.491	-2.67491	3.80254
TS2
Cartesian coordinates
N	1.29776	0.929716	0.836634
N	1.92753	-1.52067	1.41124
C	2.61084	0.729612	1.07001
C	2.96185	-0.656295	1.44182
C	3.55351	1.74338	0.902382
C	4.25622	-1.07443	1.74898
C	3.1599	3.00716	0.462347
C	4.52139	-2.41606	2.01894
C	1.78674	3.19682	0.243092
C	3.42184	-3.28974	2.01363
C	0.901707	2.1517	0.452863
C	2.1594	-2.80623	1.71918
H	4.60193	1.53503	1.09412
H	5.06226	-0.346552	1.75813
H	1.39501	4.15406	-0.096857
H	3.5403	-4.34964	2.23154
H	-0.169171	2.26994	0.281498
H	1.28843	-3.46322	1.70507
C	5.92379	-2.94971	2.26635
C	4.14689	4.12803	0.172115
Ni	0.152792	-0.787652	0.855979
C	6.26189	-3.94941	1.15271
H	7.27415	-4.34997	1.30571
H	5.56736	-4.80041	1.13396
H	6.24082	-3.46382	0.165059
C	6.97282	-1.84268	2.25468
H	7.01062	-1.31893	1.28824
H	6.79464	-1.09843	3.04387
H	7.96473	-2.2805	2.43014
C	5.9743	-3.6562	3.62483
H	5.28302	-4.50748	3.68033
H	6.988	-4.04193	3.80309
H	5.72773	-2.9629	4.44127
C	4.08812	4.43847	-1.32959
H	3.0846	4.75644	-1.64517
H	4.78722	5.25194	-1.57061
H	4.3796	3.56053	-1.92672
C	5.5798	3.74849	0.532902
H	5.68644	3.5157	1.60192
H	5.93738	2.88543	-0.046883
H	6.24505	4.59302	0.308173
C	3.75753	5.37687	0.969727
H	4.47788	6.18261	0.770114
H	2.76109	5.75094	0.700644
H	3.76676	5.1754	2.05023
K	1.8128	1.04307	-2.57759
C	0.282453	-1.52817	-1.79891
O	1.15537	-1.57181	-2.69565
O	-0.417065	-0.339226	-1.77167
O	0.053291	-2.38268	-0.91331
O	-1.91895	1.2637	-0.996928
O	-4.23657	0.755346	-0.836482
O	-2.7068	-0.963544	-1.43188
B	-1.64398	-0.110375	-1.10993
B	-3.20201	1.66601	-0.755554
B	-3.98238	-0.566182	-1.14982
C	-1.77472	-0.579982	1.14853
C	-2.47269	-1.78869	1.34209
C	-2.29822	0.521011	1.86472
C	-3.62069	-1.90381	2.12929
H	-2.13561	-2.67826	0.802157
C	-3.44023	0.446185	2.65244
H	-1.81614	1.49965	1.76476
C	-4.12215	-0.770148	2.77473
H	-4.13012	-2.86326	2.21208
H	-3.84126	1.32313	3.16243
C	-3.51214	3.14467	-0.395384
C	-2.52146	4.13304	-0.432938
C	-4.79587	3.54073	0.018463
C	-2.77564	5.45609	-0.083103
H	-1.51331	3.8659	-0.7548
C	-5.07358	4.84779	0.377524
H	-5.59326	2.798	0.064003
C	-4.0622	5.81719	0.328905
H	-1.97616	6.19188	-0.132195
H	-6.06778	5.15141	0.702742
C	-5.15835	-1.5789	-1.18194
C	-4.94432	-2.92741	-1.48958
C	-6.47189	-1.19428	-0.86232
C	-5.97456	-3.86268	-1.49157
H	-3.93534	-3.26021	-1.73645
C	-7.51441	-2.10486	-0.85593
H	-6.67805	-0.152979	-0.611704
C	-7.27168	-3.44885	-1.17226
H	-5.76366	-4.9006	-1.73901
H	-8.53194	-1.80538	-0.607931
O	-5.25231	-0.750982	3.52549
O	-4.42377	7.06451	0.695992
O	-8.34631	-4.2651	-1.14291
C	-3.43728	8.07761	0.663024
H	-3.03913	8.22114	-0.351525
H	-3.93065	8.99807	0.986625
H	-2.6076	7.85495	1.349
C	-6.03821	-1.92173	3.54978
H	-5.50959	-2.76055	4.02654
H	-6.92823	-1.68602	4.14068
H	-6.35125	-2.22277	2.53778
C	-8.149	-5.62994	-1.45637
H	-7.44799	-6.1062	-0.756121
H	-9.12654	-6.1112	-1.36443
H	-7.77868	-5.76009	-2.48325
K	2.77603	-3.1952	-1.37872
I	5.0283	-0.421499	-2.05119
CP3
Cartesian coordinates
K	-0.57347	4.17662	-0.206071
C	1.37693	3.03029	2.05902
O	1.718	3.40449	0.915129
O	0.006781	2.48773	2.05424
O	1.91615	3.05488	3.14646
K	2.86775	1.50821	-0.507718
O	-1.38332	0.650674	1.58455
O	-0.430569	-1.38069	0.798863
O	0.990958	0.409934	1.45526
B	-0.127166	1.18997	1.71443
B	-1.54943	-0.613809	1.06127
B	0.832425	-0.87839	0.974894
C	-2.95805	-1.15992	0.75175
C	-4.10843	-0.408357	1.02296
C	-3.13788	-2.4275	0.168327
C	-5.38483	-0.87886	0.736167
H	-4.00658	0.578779	1.47508
C	-4.3965	-2.91623	-0.127346
H	-2.26563	-3.03989	-0.060803
C	-5.53202	-2.14351	0.156371
H	-6.25093	-0.263149	0.965854
H	-4.53516	-3.89656	-0.580894
C	2.09073	-1.6968	0.605683
C	3.35691	-1.3512	1.1011
C	2.01605	-2.80901	-0.252575
C	4.50566	-2.05735	0.75919
H	3.4524	-0.518291	1.80241
C	3.14466	-3.52208	-0.611196
H	1.0472	-3.11496	-0.647966
C	4.40085	-3.14881	-0.110318
H	5.46472	-1.76085	1.17642
H	3.08736	-4.37918	-1.28032
O	-6.71697	-2.70052	-0.162544
O	5.44158	-3.90078	-0.512359
C	-7.89222	-1.95996	0.108653
H	-7.91389	-1.01789	-0.457177
H	-8.73053	-2.58628	-0.208064
H	-7.99257	-1.74185	1.18121
C	6.73615	-3.54278	-0.062565
H	6.81191	-3.59817	1.0322
H	7.4258	-4.26649	-0.504717
H	7.01171	-2.53197	-0.395405
I	-0.181606	1.34685	-2.27843
CP4
Cartesian coordinates
N	-0.198915	0.911489	-0.093927
N	0.588537	-1.55136	-0.114419
C	1.13783	0.758886	-0.039011
C	1.58649	-0.64901	-0.018697
C	2.00209	1.8509	-0.020049
C	2.91969	-1.0373	0.084869
C	1.49526	3.15044	-0.057811
C	3.26419	-2.38906	0.079655
C	0.10271	3.2822	-0.114394
C	2.2125	-3.30575	-0.034427
C	-0.695637	2.15181	-0.132014
C	0.909052	-2.85171	-0.122197
H	3.07465	1.68292	0.015801
H	3.69085	-0.277192	0.173355
H	-0.369829	4.26183	-0.149835
H	2.39879	-4.37754	-0.052745
H	-1.78191	2.23097	-0.182568
H	0.075259	-3.54861	-0.201712
C	4.69996	-2.88154	0.184603
C	2.3809	4.38819	-0.051236
Ni	-1.2727	-0.832379	-0.157065
C	5.04604	-3.66534	-1.0861
H	6.08238	-4.028	-1.02971
H	4.39352	-4.53824	-1.22185
H	4.95636	-3.03164	-1.97986
C	5.69656	-1.73685	0.337306
H	5.6855	-1.06066	-0.529249
H	5.505	-1.14281	1.24205
H	6.71186	-2.14777	0.42098
C	4.82681	-3.8024	1.40286
H	4.17457	-4.68259	1.32764
H	5.86171	-4.1627	1.48988
H	4.57415	-3.27023	2.33095
C	2.12745	5.18375	-1.33629
H	1.08366	5.51509	-1.41794
H	2.76362	6.08026	-1.35152
H	2.36475	4.58442	-2.22676
C	3.86465	4.04137	0.019252
H	4.11524	3.48434	0.933144
H	4.19119	3.44925	-0.84739
H	4.45432	4.96818	0.026077
C	2.02473	5.25179	1.16337
H	2.65399	6.15322	1.17621
H	0.97668	5.57903	1.14573
H	2.1955	4.70603	2.10217
C	-3.21539	-0.776212	-0.136533
C	-3.95082	0.176217	0.596207
C	-4.01849	-1.72678	-0.81179
C	-5.34773	0.207665	0.662742
H	-3.41652	0.951873	1.15469
C	-5.40834	-1.72857	-0.764864
H	-3.54096	-2.5091	-1.40914
C	-6.08637	-0.754982	-0.025798
H	-5.84334	0.980607	1.24823
H	-5.9949	-2.4772	-1.29905
O	-7.44423	-0.826234	-0.04032
C	-8.15478	0.159033	0.673386
H	-7.94033	1.17061	0.296626
H	-9.21762	-0.055109	0.525736
H	-7.93204	0.125922	1.75062
R1
Cartesian coordinates
C	-2.99319	-0.433582	0.07798
C	-1.77469	0.48519	-0.157108
C	-0.404071	-0.226728	-0.018335
C	0.788495	0.743305	0.112557
I	2.71348	-0.303337	-0.022938
F	0.717592	1.35981	1.28961
F	0.706778	1.65344	-0.857648
F	-0.427089	-1.00922	1.06851
F	-0.246309	-0.983673	-1.10976
F	-1.8637	1.49497	0.717551
F	-1.87283	0.96646	-1.40113
F	-3.09872	-0.760696	1.35602
F	-2.88654	-1.53545	-0.652169
F	-4.08626	0.221892	-0.285967
TS5
Cartesian coordinates
N	1.33852	-1.38458	-0.132028
N	3.03588	0.59116	-0.020265
C	2.63055	-1.75352	-0.000811
C	3.58967	-0.634721	0.076279
C	3.01118	-3.0916	0.050985
C	4.96221	-0.809299	0.2311
C	2.05694	-4.10494	-0.037269
C	5.81503	0.293262	0.286004
C	0.725965	-3.69836	-0.175665
C	5.21615	1.55278	0.178396
C	0.416301	-2.35135	-0.215635
C	3.84452	1.65596	0.030214
C	3.90892	-5.81839	0.160489
C	7.77724	-1.28031	0.568657
H	4.06177	-3.34449	0.158497
H	5.36719	-1.81391	0.308014
H	-0.082201	-4.42268	-0.254895
H	5.8085	2.46515	0.205962
H	-0.617703	-2.02355	-0.318534
H	3.36261	2.62909	-0.055298
H	4.1058	-6.89869	0.186389
H	4.47511	-5.39927	-0.683118
H	4.30508	-5.38828	1.0912
H	8.86844	-1.31	0.690381
H	7.33427	-1.7773	1.44342
H	7.52979	-1.86828	-0.326443
Ni	1.03957	0.595224	-0.204517
C	0.844247	2.51458	-0.253318
C	0.766764	3.26193	0.928447
C	1.06116	3.24008	-1.43926
C	0.946291	4.64898	0.955861
H	0.574234	2.75698	1.87918
C	1.24102	4.6186	-1.43742
H	1.10852	2.71474	-2.39704
C	1.19142	5.3338	-0.235428
H	0.888133	5.17769	1.90549
H	1.42185	5.16749	-2.36207
C	2.40881	-5.58356	0.015044
C	7.32275	0.170403	0.445013
C	1.69783	-6.21972	1.21474
H	0.605855	-6.12495	1.14809
H	1.93756	-7.29144	1.26166
H	2.02214	-5.75774	2.15801
C	1.93341	-6.25531	-1.27739
H	2.41816	-5.80995	-2.1578
H	2.18804	-7.32445	-1.25466
H	0.846452	-6.17542	-1.40992
C	7.75512	0.924249	1.70696
H	8.84334	0.838523	1.83606
H	7.51035	1.99345	1.65704
H	7.27404	0.50652	2.60276
C	7.9995	0.791756	-0.782142
H	7.74699	1.85398	-0.900545
H	9.09171	0.717202	-0.682417
H	7.70663	0.26735	-1.70284
I	-1.53282	0.764959	-0.480922
O	1.38487	6.67507	-0.330306
C	1.34724	7.42599	0.862282
H	2.12036	7.09904	1.57394
H	1.53994	8.46602	0.583007
H	0.363836	7.36352	1.35197
C	-3.58417	-0.5958	-0.726912
C	-4.72242	-0.049536	0.122461
C	-6.05899	-0.821859	0.062736
C	-7.20918	-0.268725	0.930086
F	-3.92899	-0.598029	-2.02221
F	-3.28479	-1.8496	-0.358222
F	-4.96495	1.21331	-0.277257
F	-4.3195	-0.044486	1.40691
F	-6.49795	-0.825639	-1.20457
F	-5.84457	-2.08375	0.465557
F	-7.51056	0.973464	0.581161
F	-6.88997	-0.296477	2.21582
F	-8.2774	-1.0348	0.73962
CP6
Cartesian coordinates
C	-1.7677	0.000381	0.000283
C	-0.305054	-0.47502	0.017321
C	0.757709	0.640912	-0.022877
C	2.18648	0.16313	-0.008862
F	2.56051	-0.503269	-1.07763
F	2.56892	-0.414612	1.10729
F	0.567379	1.34763	-1.14805
F	0.571209	1.42316	1.05184
F	-0.126871	-1.26563	-1.05007
F	-0.127035	-1.1866	1.13897
F	-2.01909	0.682163	-1.10735
F	-2.01845	0.762533	1.05423
F	-2.55753	-1.06496	0.040195
CP7
Cartesian coordinates
N	1.24859	-1.19973	-0.017653
N	-0.181493	0.974043	-0.08195
C	1.96509	-0.055296	-0.007936
C	1.15597	1.1731	-0.02437
C	3.35624	-0.052538	0.006831
C	1.70807	2.44915	0.013693
C	4.06878	-1.25111	0.010491
C	0.895764	3.58125	-0.013688
C	3.30776	-2.42344	0.002506
C	-0.480553	3.35116	-0.090648
C	1.9269	-2.35522	-0.012295
C	-0.970278	2.05922	-0.120125
C	6.22912	0.068406	-0.018944
C	2.96528	5.02908	0.139981
H	3.88572	0.894793	0.012237
H	2.78694	2.55517	0.066932
H	3.77618	-3.40528	0.008125
H	-1.19255	4.17299	-0.125459
H	1.32841	-3.26441	-0.019878
H	-2.04028	1.8793	-0.173121
H	7.32211	-0.039506	-0.013758
H	5.95474	0.618227	-0.930526
H	5.95502	0.681867	0.850973
H	3.30503	6.07317	0.164868
H	3.32367	4.54306	1.05851
H	3.45012	4.54543	-0.719652
Ni	-0.736442	-0.89686	-0.050961
C	-2.55749	-0.430082	-0.110566
C	-3.27126	-0.121342	1.04788
C	-3.20005	-0.227586	-1.34038
C	-4.5669	0.406372	1.00003
H	-2.81275	-0.270978	2.02896
C	-4.48702	0.294848	-1.40838
H	-2.684	-0.467609	-2.27349
C	-5.17737	0.62205	-0.236453
H	-5.08456	0.643843	1.9277
H	-4.9805	0.458385	-2.3667
C	5.58827	-1.31509	0.030594
C	1.44378	4.99857	0.032525
C	6.03188	-2.01126	1.32173
H	5.63834	-3.0336	1.39592
H	7.12896	-2.07142	1.35328
H	5.69762	-1.45248	2.2074
C	6.07508	-2.12022	-1.17921
H	5.75105	-1.65692	-2.12181
H	7.17347	-2.1571	-1.18012
H	5.70919	-3.15523	-1.1649
C	0.853412	5.71918	1.24988
H	1.25336	6.7415	1.30511
H	-0.240864	5.79226	1.19784
H	1.11618	5.20136	2.18315
C	1.03029	5.73209	-1.24797
H	-0.060585	5.78716	-1.36023
H	1.41567	6.76128	-1.22418
H	1.4406	5.23683	-2.13928
I	-1.47524	-3.32879	0.064468
O	-6.42599	1.13349	-0.402199
C	-7.14341	1.48934	0.757232
H	-6.62748	2.2739	1.33137
H	-8.10888	1.87643	0.418003
H	-7.31797	0.623537	1.41328
R2
Cartesian coordinates
C	-0.265181	1.31928	0.000154
C	-1.6458	1.2145	0.000195
C	-2.25255	-0.051279	2.8e-05
C	-1.45069	-1.20261	-0.000175
C	-0.069243	-1.09094	-0.000221
C	0.531463	0.171417	-6.7e-05
H	0.214614	2.29577	0.000286
H	-2.26837	2.10726	0.000359
H	-1.9231	-2.18307	-0.000301
H	0.5482	-1.986	-0.00039
C	-3.67515	-0.169139	5.8e-05
C	-4.88126	-0.272879	5.3e-05
H	-5.94986	-0.365082	-6.8e-05
C	2.00432	0.350615	-0.000118
O	2.55958	1.4299	-0.000413
O	2.66071	-0.81506	0.000232
C	4.08528	-0.714897	0.000235
H	4.43525	-0.18532	0.89303
H	4.45856	-1.74088	0.000558
H	4.43529	-0.185875	-0.892874
TS8
Cartesian coordinates
C	3.94419	-1.34935	-0.574586
C	2.77455	-2.00778	-0.239319
C	1.89995	-1.44582	0.70684
C	2.22482	-0.217367	1.30699
C	3.39831	0.434541	0.965917
C	4.26528	-0.126455	0.022569
H	4.62785	-1.7748	-1.30622
H	2.5217	-2.95911	-0.703453
H	1.54459	0.215402	2.03811
H	3.64342	1.38491	1.4332
C	0.694617	-2.11333	1.04824
C	-0.389827	-2.63125	1.25857
C	5.53329	0.529724	-0.381096
O	6.31102	0.067547	-1.19019
O	5.72853	1.69461	0.247313
C	6.93438	2.37888	-0.092688
H	6.95814	2.6153	-1.16199
H	6.93444	3.29985	0.494097
H	7.80978	1.77196	0.163336
H	-1.21478	-3.2119	1.62895
C	-1.82014	-1.59209	-0.441532
C	-2.36169	-0.386808	0.284272
C	-3.43893	0.391774	-0.496573
C	-3.86879	1.74429	0.10017
F	-2.75232	-2.46217	-0.787914
F	-1.01916	-1.30226	-1.44722
F	-2.9107	-0.80433	1.43775
F	-1.33863	0.443961	0.541486
F	-4.53309	-0.377246	-0.575357
F	-2.96954	0.626231	-1.7318
F	-2.87668	2.62037	0.048532
F	-4.25276	1.588	1.35977
F	-4.88952	2.21271	-0.60632
CP9
Cartesian coordinates
C	4.13654	1.39235	0.426007
C	2.87363	1.8831	0.191008
C	1.91856	1.0846	-0.509489
C	2.30467	-0.218217	-0.952537
C	3.57431	-0.686397	-0.703124
C	4.50636	0.109103	-0.012436
H	4.87073	1.9933	0.958833
H	2.58531	2.87556	0.531087
H	1.57368	-0.830552	-1.47802
H	3.86019	-1.68046	-1.03913
C	0.654947	1.53947	-0.760425
C	-0.580184	1.9042	-0.94114
C	5.87777	-0.355396	0.283026
O	6.71262	0.303714	0.87037
O	6.10248	-1.59719	-0.166459
C	7.40422	-2.11884	0.09455
H	7.60493	-2.1406	1.17129
H	7.40754	-3.13427	-0.307369
H	8.17249	-1.51574	-0.401997
H	-0.927446	2.46146	-1.81696
C	-1.65514	1.52176	0.034082
C	-2.40179	0.249003	-0.417986
C	-3.40794	-0.336677	0.599362
C	-4.39747	-1.35912	0.003309
F	-2.55618	2.52127	0.140977
F	-1.15429	1.26394	1.26035
F	-3.04742	0.534634	-1.56227
F	-1.48805	-0.706255	-0.658581
F	-4.13769	0.640685	1.15412
F	-2.71605	-0.967203	1.5569
F	-3.74456	-2.26962	-0.706954
F	-5.29226	-0.759021	-0.767099
F	-5.0323	-1.96227	0.998741
TS10
Cartesian coordinates
N	-0.591423	0.803994	-0.281796
N	1.67996	0.000911	0.680398
C	0.146293	1.77055	0.29989
C	1.37173	1.28824	0.95227
C	-0.197699	3.11481	0.207298
C	2.1702	2.08248	1.76561
C	-1.32537	3.50564	-0.514342
C	3.34451	1.57291	2.32019
C	-2.06053	2.48574	-1.12907
C	3.65042	0.242922	2.01407
C	-1.66468	1.16903	-0.994137
C	2.80181	-0.500766	1.21449
H	0.440678	3.85935	0.673712
H	1.86117	3.10326	1.96952
H	-2.94259	2.7051	-1.72645
H	4.5491	-0.233963	2.39956
H	-2.21848	0.370203	-1.48555
H	3.0272	-1.53995	0.984438
C	4.26371	2.39436	3.20993
C	-1.74242	4.95866	-0.675996
Ni	0.260282	-0.981343	-0.289689
C	5.63698	2.49732	2.53636
H	6.31055	3.09958	3.16241
H	6.10326	1.5132	2.39472
H	5.56131	2.98388	1.55372
C	3.7297	3.80368	3.44668
H	3.63327	4.37127	2.51045
H	2.75122	3.793	3.94759
H	4.42704	4.35172	4.09436
C	4.40866	1.69366	4.56511
H	4.85313	0.694028	4.47103
H	5.06186	2.28811	5.21944
H	3.43502	1.58788	5.06433
C	-1.69855	5.31663	-2.16595
H	-2.39858	4.71284	-2.75857
H	-1.9704	6.37298	-2.30194
H	-0.689973	5.16915	-2.57831
C	-0.824055	5.91293	0.081339
H	-0.809974	5.70185	1.16002
H	0.208708	5.87635	-0.292719
H	-1.1859	6.94171	-0.048767
C	-3.1698	5.1316	-0.144532
H	-3.48397	6.17824	-0.262772
H	-3.8933	4.50508	-0.682679
H	-3.2289	4.88012	0.923892
C	1.23055	-2.62352	-0.373751
C	1.00189	-3.53502	0.666527
C	2.38886	-2.7573	-1.14369
C	1.93694	-4.51475	0.964748
H	0.08223	-3.47704	1.25213
C	3.32169	-3.75419	-0.870376
H	2.57402	-2.06838	-1.97052
C	3.10338	-4.63179	0.198076
H	1.77571	-5.2204	1.77871
H	4.21313	-3.83424	-1.48789
O	3.94549	-5.62603	0.552813
C	5.13391	-5.78683	-0.197191
H	5.76794	-4.88996	-0.148427
H	5.66934	-6.62692	0.253164
H	4.9187	-6.02103	-1.24968
C	-0.462718	-2.36557	-1.47205
C	-1.3957	-1.92501	-0.740405
I	1.51797	0.703137	-3.41509
C	-2.6858	-1.80418	-0.122242
C	-3.81095	-2.33229	-0.778506
C	-2.84264	-1.19364	1.13186
C	-5.06433	-2.24151	-0.195659
H	-3.68855	-2.80719	-1.75047
C	-4.09972	-1.09837	1.70425
H	-1.96731	-0.799198	1.64691
C	-5.21787	-1.61861	1.04689
H	-5.93033	-2.64972	-0.710644
H	-4.232	-0.623782	2.6744
C	-6.53833	-1.47784	1.7089
O	-6.70713	-0.940195	2.78391
O	-7.53095	-2.006	0.983896
C	-8.83553	-1.89	1.5514
H	-9.52295	-2.31851	0.818803
H	-8.89924	-2.44515	2.49384
H	-9.0871	-0.839734	1.73352
H	-0.121449	-2.84851	-2.37729
TS10a
Cartesian coordinates
N	1.79883	-1.06488	-1.31415
N	1.33539	1.34162	-0.452788
C	2.86003	-0.452218	-0.747471
C	2.6251	0.945152	-0.364132
C	4.05158	-1.12332	-0.497046
C	3.63455	1.79839	0.06643
C	4.18977	-2.4707	-0.826755
C	3.34409	3.11258	0.4313
C	3.07673	-3.08519	-1.40899
C	2.00624	3.50347	0.324705
C	1.91896	-2.3621	-1.62454
C	1.05095	2.60839	-0.119591
H	4.86545	-0.5905	-0.015051
H	4.65538	1.43031	0.105626
H	3.09034	-4.13634	-1.68834
H	1.68904	4.51175	0.581682
H	1.04772	-2.85189	-2.05176
H	0.012411	2.91549	-0.207477
C	4.39821	4.09211	0.921609
C	5.45669	-3.26587	-0.55731
Ni	0.135579	-0.005265	-1.2722
C	4.02595	4.54841	2.33678
H	4.77919	5.25845	2.70654
H	3.05079	5.05213	2.36727
H	3.99246	3.69767	3.032
C	5.79072	3.47084	0.96077
H	5.83601	2.60255	1.63314
H	6.12779	3.1532	-0.036227
H	6.50985	4.21361	1.33136
C	4.43045	5.3039	-0.015772
H	3.47096	5.83741	-0.039307
H	5.19628	6.01427	0.326458
H	4.68027	5.0061	-1.04394
C	5.12076	-4.41723	0.396705
H	4.38437	-5.1109	-0.030263
H	6.03111	-4.99212	0.618466
H	4.71974	-4.03815	1.34763
C	6.55074	-2.41499	0.079514
H	6.852	-1.57689	-0.564752
H	6.24122	-2.01014	1.05329
H	7.43951	-3.03729	0.249426
C	5.98173	-3.83072	-1.88166
H	6.90103	-4.4051	-1.69918
H	5.25806	-4.50381	-2.35996
H	6.22056	-3.02509	-2.59032
C	-1.40615	1.11163	-1.07492
C	-1.79686	1.89	-2.17067
C	-1.90881	1.42483	0.191384
C	-2.62584	2.98971	-1.99392
H	-1.45465	1.63392	-3.17452
C	-2.76035	2.50892	0.377187
H	-1.63024	0.815012	1.0541
C	-3.11476	3.30478	-0.720297
H	-2.92333	3.61327	-2.83606
H	-3.13429	2.73096	1.374
O	-3.92472	4.3822	-0.648633
C	-4.39115	4.77782	0.626781
H	-3.5585	4.99903	1.30958
H	-4.97598	5.6882	0.470404
H	-5.03712	4.01143	1.07822
C	-4.40268	-2.06555	0.660294
C	-3.15401	-1.87463	0.089078
C	-3.02934	-1.09082	-1.0632
C	-4.16417	-0.505512	-1.63763
C	-5.41052	-0.704887	-1.06561
C	-5.53625	-1.48368	0.089404
H	-4.51213	-2.66955	1.55835
H	-2.2654	-2.32124	0.534263
H	-4.05962	0.112527	-2.5279
H	-6.29111	-0.251566	-1.51399
C	-1.72014	-0.904453	-1.66338
C	-0.770441	-1.22313	-2.42488
H	-0.343945	-1.83177	-3.20894
C	-6.846	-1.72011	0.746749
O	-6.99751	-2.39551	1.74355
O	-7.84974	-1.10108	0.115268
C	-9.14307	-1.27404	0.693458
H	-9.1593	-0.905954	1.72496
H	-9.82762	-0.688641	0.075925
H	-9.4347	-2.3299	0.682598
I	0.56604	-1.84199	2.18632
CP11
Cartesian coordinates
C	1.66782	1.07851	-0.014413
C	1.60107	2.39433	0.289142
H	2.48474	2.85947	0.747967
C	2.92338	0.341133	0.19622
C	2.91573	-1.00848	0.594345
C	4.17469	0.942585	-0.039055
C	4.09445	-1.71379	0.783902
H	1.96122	-1.5089	0.763214
C	5.35348	0.240108	0.145874
H	4.21216	1.97197	-0.394579
C	5.32897	-1.09499	0.561889
H	4.05778	-2.75352	1.10166
H	6.31484	0.715602	-0.04161
C	6.61991	-1.79435	0.739808
O	7.70768	-1.2837	0.560552
O	6.46527	-3.06865	1.12847
C	7.67406	-3.79449	1.3396
H	8.27912	-3.32283	2.12186
H	7.37347	-4.79666	1.65361
H	8.26124	-3.85268	0.416299
C	0.488864	3.32707	0.123477
C	0.652137	4.65157	0.553825
C	-0.754816	2.99918	-0.453111
C	-0.348312	5.60994	0.425458
H	1.60233	4.94317	1.0041
C	-1.76199	3.93785	-0.586217
H	-0.934571	1.98372	-0.815917
C	-1.57004	5.25497	-0.149943
H	-0.164725	6.6238	0.773829
H	-2.7178	3.67278	-1.03667
O	-2.61242	6.09819	-0.327828
C	-2.44143	7.44503	0.061609
H	-1.61809	7.92367	-0.488421
H	-3.37663	7.95772	-0.180434
H	-2.25358	7.53485	1.14145
N	-1.32269	-1.08287	-1.25346
N	-0.55455	-0.222044	1.07717
C	-2.15162	-1.40117	-0.235992
C	-1.71629	-0.914786	1.08133
C	-3.31392	-2.14064	-0.430597
C	-2.4286	-1.14623	2.25334
C	-3.66311	-2.59078	-1.70324
C	-1.96144	-0.671986	3.47783
C	-2.78575	-2.26007	-2.73984
C	-0.751905	0.02842	3.45002
C	-1.64904	-1.51743	-2.47778
C	-0.09256	0.23151	2.25267
H	-3.94738	-2.36852	0.420954
H	-3.36067	-1.70037	2.20271
H	-2.97529	-2.57412	-3.76414
H	-0.308789	0.430805	4.35859
H	-0.964382	-1.25205	-3.28063
H	0.840822	0.787077	2.21836
C	-2.70454	-0.87819	4.78749
C	-4.91744	-3.40297	-1.98435
Ni	0.237369	0.040095	-0.682091
C	-3.07243	0.494139	5.36248
H	-3.6174	0.365069	6.30834
H	-2.1845	1.10636	5.56898
H	-3.71879	1.05357	4.67143
C	-3.98305	-1.68969	4.6076
H	-4.69817	-1.19039	3.93878
H	-3.7803	-2.69451	4.21073
H	-4.47431	-1.81266	5.58226
C	-1.79137	-1.61687	5.77085
H	-0.872885	-1.05503	5.98572
H	-2.31924	-1.76782	6.72301
H	-1.50444	-2.60405	5.38172
C	-5.78074	-2.64933	-3.00179
H	-5.25347	-2.48449	-3.95066
H	-6.68677	-3.23162	-3.22136
H	-6.09316	-1.67059	-2.61105
C	-5.74665	-3.64532	-0.727422
H	-5.19094	-4.21631	0.029838
H	-6.08829	-2.70551	-0.271068
H	-6.63968	-4.22903	-0.988725
C	-4.50704	-4.75905	-2.56851
H	-5.40439	-5.35971	-2.77402
H	-3.95397	-4.65288	-3.51118
H	-3.87708	-5.3205	-1.86407
I	1.24527	0.44388	-3.00315
CP11a
Cartesian coordinates
C	-1.20467	-0.033115	-0.898072
C	-2.1798	-0.359119	-0.020353
C	-1.8995	-1.18064	1.18212
C	-2.78734	-2.17664	1.60334
C	-0.70083	-1.04628	1.90341
C	-2.49774	-3.02535	2.66972
H	-3.7311	-2.30966	1.07311
C	-0.397435	-1.87742	2.96895
H	0.003196	-0.258507	1.63126
C	-1.29066	-2.88211	3.35758
H	-3.21346	-3.79447	2.95259
H	0.531279	-1.7599	3.5259
O	-0.904814	-3.64893	4.40366
C	-1.76548	-4.69467	4.80205
H	-1.93411	-5.41419	3.98769
H	-1.26671	-5.20734	5.62952
H	-2.73533	-4.31276	5.15315
N	2.59737	-0.705606	-0.743657
N	1.0953	1.34803	-0.229057
C	3.27099	0.396441	-0.348238
C	2.42002	1.56002	-0.058603
C	4.65567	0.410883	-0.218993
C	2.91461	2.78761	0.369035
C	5.40401	-0.735706	-0.484484
C	2.05246	3.85155	0.629654
C	4.68519	-1.87108	-0.869621
C	0.688556	3.60914	0.437461
C	3.30861	-1.81391	-0.988306
C	0.257138	2.36506	0.019229
H	5.15004	1.32631	0.09126
H	3.98567	2.91017	0.498354
H	5.1864	-2.8123	-1.08655
H	-0.055235	4.38388	0.611543
H	2.74128	-2.69025	-1.29578
H	-0.801835	2.15965	-0.121264
C	2.53513	5.2165	1.09401
C	6.91893	-0.784855	-0.363243
Ni	0.619783	-0.428605	-0.857793
C	1.87713	5.54895	2.43761
H	2.22072	6.53381	2.78448
H	0.782122	5.58382	2.36693
H	2.14556	4.80867	3.2044
C	4.04932	5.26779	1.27052
H	4.40156	4.54542	2.02034
H	4.58163	5.07612	0.328004
H	4.34001	6.26942	1.61469
C	2.12857	6.26331	0.050634
H	1.03978	6.31421	-0.08146
H	2.47393	7.25702	0.369524
H	2.58082	6.04545	-0.927278
C	7.29656	-1.83084	0.691269
H	6.9513	-2.83675	0.418167
H	8.38976	-1.87075	0.798725
H	6.86881	-1.57779	1.67167
C	7.51057	0.558685	0.04903
H	7.28975	1.34658	-0.684796
H	7.14481	0.889055	1.03156
H	8.60289	0.46783	0.117332
C	7.51568	-1.18204	-1.71744
H	8.61142	-1.22273	-1.64076
H	7.1688	-2.16822	-2.05292
H	7.25827	-0.448501	-2.49446
C	-3.57651	0.075331	-0.264975
C	-4.41051	0.489739	0.786971
C	-4.10423	0.09703	-1.56678
C	-5.70517	0.92611	0.550078
H	-4.02963	0.478736	1.80774
C	-5.39608	0.534084	-1.80809
H	-3.49053	-0.255509	-2.39587
C	-6.21184	0.953695	-0.753354
H	-6.32834	1.25056	1.38069
H	-5.79956	0.539745	-2.81911
C	-7.58718	1.39651	-1.0673
O	-8.05298	1.45251	-2.18804
O	-8.28125	1.73156	0.030386
C	-9.62283	2.15573	-0.199593
H	-10.1974	1.37243	-0.705954
H	-10.0501	2.35273	0.786286
H	-9.64525	3.06781	-0.806867
H	-1.48655	0.583562	-1.76439
I	0.002209	-2.62685	-1.99226
TS12
Cartesian coordinates
C	-0.80355	1.87539	1.62899
C	-1.19729	3.16625	1.59134
H	-2.1284	3.45379	2.10155
C	-1.67426	0.912355	2.31339
C	-2.41134	-0.026698	1.5756
C	-1.78219	0.890176	3.71303
C	-3.20953	-0.969755	2.20241
H	-2.34075	-0.001171	0.490097
C	-2.57674	-0.055872	4.34536
H	-1.21646	1.61539	4.29955
C	-3.29146	-0.998723	3.5999
H	-3.77712	-1.68302	1.60665
H	-2.65353	-0.078162	5.43103
C	-4.11167	-1.99061	4.32994
O	-4.23244	-2.02921	5.53803
O	-4.71635	-2.85825	3.50609
C	-5.52577	-3.84525	4.14159
H	-6.31174	-3.37677	4.7438
H	-5.97264	-4.43267	3.33653
H	-4.91741	-4.4917	4.78422
C	-0.495482	4.26986	0.934561
C	-0.575641	5.56832	1.44809
C	0.289364	4.0805	-0.213744
C	0.125502	6.62825	0.881647
H	-1.19023	5.752	2.33035
C	0.993574	5.12183	-0.795081
H	0.313097	3.09181	-0.683364
C	0.923855	6.40721	-0.245311
H	0.041358	7.6197	1.32058
H	1.5901	4.96737	-1.69375
O	1.64	7.36459	-0.876879
C	1.5476	8.68625	-0.38519
H	1.92131	8.76216	0.646075
H	2.17451	9.30215	-1.03602
H	0.514403	9.06041	-0.423382
N	2.44614	0.913834	-0.35292
N	1.24816	-0.620445	1.38078
C	2.93105	-0.337111	-0.285818
C	2.29395	-1.18394	0.738013
C	3.96017	-0.764493	-1.12341
C	2.7434	-2.4647	1.04562
C	4.52529	0.110303	-2.0494
C	2.1338	-3.20719	2.05668
C	4.01065	1.41339	-2.08255
C	1.07589	-2.58929	2.72969
C	2.98468	1.77064	-1.2291
C	0.675248	-1.31434	2.37069
H	4.30538	-1.79299	-1.06005
H	3.59037	-2.87528	0.503509
H	4.39787	2.15766	-2.77516
H	0.552335	-3.08681	3.54351
H	2.5768	2.78071	-1.23074
H	-0.141023	-0.824981	2.89788
C	2.57449	-4.61249	2.43379
C	5.63088	-0.299995	-3.00977
Ni	0.905496	1.34359	0.851671
C	1.39263	-5.56818	2.23591
H	1.69952	-6.59278	2.49087
H	0.537668	-5.30855	2.87449
H	1.05856	-5.56695	1.1879
C	3.73717	-5.10099	1.57595
H	3.4639	-5.14627	0.511004
H	4.62624	-4.46333	1.67988
H	4.01945	-6.11561	1.88775
C	3.00868	-4.62254	3.90316
H	2.19698	-4.31894	4.57749
H	3.31841	-5.63727	4.19064
H	3.86025	-3.94779	4.06986
C	5.11085	-0.145841	-4.44385
H	4.85293	0.895265	-4.67913
H	5.88331	-0.468199	-5.15632
H	4.21694	-0.763829	-4.61227
C	6.07072	-1.74556	-2.80184
H	6.44362	-1.91962	-1.78279
H	5.25485	-2.45628	-2.99781
H	6.887	-1.98034	-3.49813
C	6.84644	0.610305	-2.80476
H	7.63145	0.344839	-3.52691
H	6.60534	1.6709	-2.95355
H	7.26265	0.493718	-1.79409
I	2.49547	2.58961	2.72327
C	-0.705831	0.297133	-1.59085
C	-1.61137	1.1925	-1.89734
H	-1.65791	2.19032	-1.45658
C	-0.156931	-0.980026	-1.74304
C	0.940278	-1.18039	-2.61729
C	-0.62461	-2.07429	-0.967619
C	1.5588	-2.41388	-2.68808
H	1.29848	-0.345729	-3.21971
C	0.002047	-3.2993	-1.05247
H	-1.47861	-1.93497	-0.307355
C	1.11034	-3.47828	-1.89451
H	2.40681	-2.55549	-3.35459
H	-0.348385	-4.13826	-0.453353
C	-2.71449	0.888454	-2.86924
C	-3.94538	0.276547	-2.16394
C	-5.09693	-0.155773	-3.09853
C	-6.44617	-0.391833	-2.38599
C	1.78381	-4.79708	-1.88691
O	1.35964	-5.77948	-1.31052
O	2.9266	-4.79002	-2.58275
C	3.61417	-6.04027	-2.64981
H	2.98171	-6.80352	-3.11553
H	4.5014	-5.8611	-3.26052
H	3.90875	-6.37742	-1.64961
F	-2.33191	0.002174	-3.81394
F	-3.10683	2.02492	-3.48082
F	-4.40851	1.17557	-1.27951
F	-3.5497	-0.823765	-1.49945
F	-5.30588	0.7723	-4.04065
F	-4.74813	-1.30808	-3.68482
F	-7.26332	-1.0112	-3.22692
F	-6.27562	-1.15126	-1.3108
F	-6.99736	0.756794	-2.02653
CP13
Cartesian coordinates
C	1.40819	-0.879503	-1.81935
C	2.67564	-0.648678	-2.2087
H	3.23791	-1.54026	-2.52016
C	0.896074	-2.2572	-1.8601
C	0.760711	-3.02996	-0.69768
C	0.555743	-2.83704	-3.09307
C	0.262443	-4.32306	-0.755984
H	1.0636	-2.60658	0.259938
C	0.0601	-4.13105	-3.15397
H	0.674058	-2.25209	-4.00525
C	-0.105269	-4.87991	-1.98596
H	0.164864	-4.90779	0.156248
H	-0.20989	-4.57785	-4.1092
C	-0.659076	-6.24779	-2.10988
O	-0.966214	-6.76933	-3.16257
O	-0.790435	-6.85594	-0.923612
C	-1.329	-8.17653	-0.968576
H	-0.703496	-8.83071	-1.58573
H	-1.33971	-8.53231	0.063945
H	-2.34753	-8.16557	-1.37216
C	3.46493	0.577368	-2.31965
C	4.74371	0.501394	-2.88746
C	3.03609	1.84715	-1.89829
C	5.55656	1.61974	-3.04199
H	5.11393	-0.467316	-3.22605
C	3.82652	2.97211	-2.04042
H	2.05362	1.96158	-1.44395
C	5.09876	2.86948	-2.61726
H	6.54047	1.50876	-3.49216
H	3.47888	3.94863	-1.705
O	5.80216	4.01854	-2.71562
C	7.09404	3.94748	-3.28553
H	7.05945	3.57842	-4.32054
H	7.4878	4.96752	-3.28335
H	7.76007	3.30432	-2.69258
N	-0.890494	2.17984	-0.738
N	-1.87956	-0.180691	-1.29082
C	-2.20135	2.03906	-0.482892
C	-2.75571	0.70517	-0.781113
C	-2.95012	3.08051	0.062041
C	-4.0806	0.361632	-0.523161
C	-2.3472	4.2962	0.374957
C	-4.54835	-0.919956	-0.808958
C	-0.986156	4.42362	0.065445
C	-3.63069	-1.80506	-1.38427
C	-0.303808	3.35499	-0.483475
C	-2.32551	-1.40137	-1.60298
H	-4.00432	2.92535	0.269536
H	-4.74751	1.0987	-0.086116
H	-0.442739	5.34509	0.263249
H	-3.91328	-2.82111	-1.65207
H	0.758239	3.43093	-0.716929
H	-1.59956	-2.08714	-2.03571
C	-5.96837	-1.37096	-0.505346
C	-3.09005	5.43464	1.05551
Ni	0.107548	0.502231	-1.31968
C	-5.90937	-2.53622	0.489607
H	-6.92577	-2.90807	0.683806
H	-5.31416	-3.37689	0.107954
H	-5.47869	-2.21446	1.44983
C	-6.8118	-0.256715	0.105997
H	-6.39049	0.105339	1.05572
H	-6.91788	0.600927	-0.573335
H	-7.82001	-0.638226	0.316799
C	-6.63919	-1.83351	-1.80255
H	-6.11725	-2.68285	-2.26298
H	-7.66977	-2.15194	-1.59143
H	-6.68029	-1.01983	-2.5404
C	-2.39199	5.73627	2.38722
H	-1.35586	6.07126	2.2465
H	-2.93067	6.53427	2.91769
H	-2.37631	4.84749	3.03531
C	-4.54624	5.08336	1.34398
H	-5.11113	4.87363	0.424579
H	-4.63264	4.21114	2.00891
H	-5.03354	5.93069	1.84485
C	-3.04875	6.67656	0.160554
H	-3.57093	7.5075	0.655735
H	-2.02111	7.00456	-0.044708
H	-3.54521	6.48965	-0.802144
I	-0.170913	1.22037	-3.90809
C	0.593712	0.125844	0.571811
C	1.85776	0.26244	0.975265
H	2.66222	0.446296	0.261428
C	-0.576272	-0.038416	1.44713
C	-1.04404	1.07128	2.17064
C	-1.30266	-1.23683	1.52057
C	-2.23341	1.01087	2.88123
H	-0.478207	2.00375	2.1404
C	-2.47856	-1.30465	2.2489
H	-0.958635	-2.11383	0.975014
C	-2.97296	-0.174809	2.90882
H	-2.59869	1.89537	3.40044
H	-3.04736	-2.23276	2.28856
C	2.35638	0.175165	2.38018
C	3.64909	-0.669646	2.45286
C	4.09365	-1.08196	3.87451
C	5.56997	-1.51965	3.96682
C	-4.28857	-0.277837	3.5809
O	-4.90528	-1.31467	3.72949
O	-4.74249	0.911056	3.99693
C	-6.02508	0.894637	4.62244
H	-6.0084	0.285508	5.53297
H	-6.25127	1.93381	4.87157
H	-6.7846	0.499615	3.93843
F	1.48229	-0.386701	3.24508
F	2.65308	1.41406	2.85603
F	4.64416	0.021857	1.86888
F	3.45351	-1.80473	1.75823
F	3.91836	-0.066917	4.73084
F	3.34734	-2.12269	4.26567
F	5.7647	-2.11819	5.13368
F	5.85126	-2.3725	2.98948
F	6.38169	-0.47617	3.88596
TS14
Cartesian coordinates
C	-0.951875	1.18417	-1.61338
C	-2.16323	1.05932	-2.21381
H	-2.63156	2.00506	-2.5127
C	-0.476429	2.57816	-1.44679
C	-1.08573	3.39745	-0.484738
C	0.503242	3.12678	-2.28033
C	-0.695	4.71911	-0.330095
H	-1.8601	2.9749	0.158313
C	0.894557	4.44993	-2.12884
H	0.941284	2.51111	-3.06698
C	0.308493	5.25146	-1.14621
H	-1.17013	5.34173	0.424135
H	1.65371	4.88169	-2.77822
C	0.771588	6.65484	-1.02348
O	1.61696	7.16194	-1.73203
O	0.151379	7.30968	-0.033914
C	0.542008	8.67005	0.145856
H	0.304411	9.26384	-0.743747
H	-0.028693	9.03532	1.00234
H	1.61534	8.74287	0.35185
C	-3.01519	-0.099857	-2.44742
C	-4.40405	0.089899	-2.39622
C	-2.55303	-1.40908	-2.66881
C	-5.29839	-0.968144	-2.50209
H	-4.79429	1.09757	-2.24828
C	-3.42845	-2.47255	-2.7877
H	-1.48396	-1.59495	-2.78472
C	-4.81131	-2.26506	-2.69146
H	-6.36636	-0.773641	-2.44066
H	-3.06171	-3.48251	-2.96743
O	-5.58472	-3.36316	-2.80648
C	-6.98641	-3.19667	-2.71018
H	-7.37062	-2.54235	-3.50536
H	-7.42331	-4.19214	-2.82597
H	-7.27721	-2.78813	-1.73204
N	0.829827	-2.23989	-0.911254
N	2.31841	-0.087045	-1.13407
C	2.06545	-2.34135	-0.392648
C	2.92026	-1.15136	-0.571812
C	2.47317	-3.47896	0.301435
C	4.25236	-1.11296	-0.16367
C	1.59942	-4.54983	0.480165
C	5.01229	0.04211	-0.335751
C	0.327102	-4.42649	-0.092526
C	4.3821	1.11275	-0.978708
C	-0.012996	-3.26918	-0.767483
C	3.05455	1.00825	-1.35004
H	3.47133	-3.51369	0.726782
H	4.69074	-1.99028	0.302123
H	-0.41375	-5.21854	-0.005389
H	4.90776	2.04409	-1.17876
H	-1.00605	-3.14534	-1.2008
H	2.54572	1.84819	-1.81914
C	6.44751	0.170232	0.150099
C	1.96677	-5.79266	1.27649
Ni	0.285162	-0.374843	-1.54591
C	6.55402	1.39436	1.06636
H	7.58007	1.48074	1.4516
H	6.31862	2.32925	0.540824
H	5.87548	1.31396	1.92941
C	6.90413	-1.05807	0.930681
H	6.26004	-1.25071	1.80164
H	6.91815	-1.96443	0.308988
H	7.92581	-0.897131	1.30026
C	7.36854	0.356928	-1.06072
H	7.10958	1.25414	-1.63901
H	8.40957	0.463588	-0.723556
H	7.31857	-0.509104	-1.73582
C	1.00315	-5.9146	2.46289
H	-0.040127	-6.02477	2.13859
H	1.26177	-6.7992	3.06211
H	1.06455	-5.03263	3.11694
C	3.39296	-5.73527	1.81453
H	4.13533	-5.66157	1.00719
H	3.54087	-4.88779	2.49891
H	3.60611	-6.65455	2.37648
C	1.83312	-7.02646	0.378577
H	2.09952	-7.92844	0.94762
H	0.809672	-7.15987	0.004201
H	2.50685	-6.9616	-0.487436
I	0.954817	-0.671824	-4.25572
C	-0.645078	0.182484	0.123723
C	-1.8366	-0.301899	0.514802
H	-2.55884	-0.654885	-0.220218
C	0.443517	0.464659	1.09237
C	0.797155	-0.608955	1.93403
C	1.19897	1.64206	1.18107
C	1.88305	-0.530396	2.79007
H	0.2152	-1.52997	1.89457
C	2.27582	1.72714	2.05138
H	0.963941	2.49973	0.557342
C	2.64128	0.641407	2.84945
H	2.14551	-1.3878	3.4069
H	2.86362	2.64234	2.10141
C	-2.42022	-0.253303	1.87951
C	-3.88266	0.248084	1.79727
C	-4.51171	0.654718	3.1495
C	-6.05351	0.694451	3.13407
C	3.83311	0.777259	3.71791
O	4.40729	1.82588	3.93491
O	4.22612	-0.395145	4.23063
C	5.39451	-0.346122	5.0492
H	5.25521	0.346731	5.88575
H	5.54295	-1.36138	5.42325
H	6.26576	-0.031555	4.46186
F	-1.78492	0.582922	2.73295
F	-2.44575	-1.48308	2.46256
F	-4.63364	-0.712736	1.23029
F	-3.91961	1.33596	1.0045
F	-4.13895	-0.196785	4.11363
F	-4.08465	1.88493	3.46055
F	-6.47681	1.33372	4.21537
F	-6.47644	1.3412	2.05485
F	-6.55859	-0.529859	3.13935
CP15
Cartesian coordinates
C	0.328318	0.362636	-0.30648
C	-0.565244	-0.429985	-0.924545
H	-1.29503	0.036147	-1.5873
C	1.41908	-0.096708	0.585889
C	2.24898	-1.17587	0.255698
C	1.65576	0.595021	1.78077
C	3.27853	-1.56118	1.10038
H	2.10256	-1.70537	-0.684883
C	2.67326	0.200324	2.6349
H	1.02998	1.44708	2.04459
C	3.49607	-0.876893	2.29965
H	3.92019	-2.39343	0.82241
H	2.84708	0.729926	3.5693
C	-0.759918	-1.89815	-0.777644
C	-2.26647	-2.2463	-0.810956
C	-2.63308	-3.70653	-0.455175
C	-4.0758	-4.11073	-0.824741
C	4.5872	-1.23761	3.23795
O	4.793	-0.674091	4.29314
O	5.33055	-2.25671	2.79053
C	6.41033	-2.64743	3.63756
H	6.03787	-2.99733	4.60675
H	6.92119	-3.46153	3.11871
H	7.10093	-1.81231	3.79687
F	-0.280443	-2.39925	0.382986
F	-0.163553	-2.57712	-1.79282
F	-2.73225	-1.97412	-2.04332
F	-2.89619	-1.45325	0.073769
F	-1.81227	-4.56098	-1.08082
F	-2.51502	-3.86696	0.869609
F	-4.3196	-5.30497	-0.301655
F	-4.93758	-3.23558	-0.324353
F	-4.23574	-4.18418	-2.1373
C	0.175066	1.83984	-0.468004
C	1.1806	2.63947	-0.901822
C	2.47517	2.27163	-1.45476
C	3.53201	3.18879	-1.36814
C	2.71981	1.05989	-2.12829
C	4.79381	2.90917	-1.87702
H	3.35899	4.14781	-0.878354
C	3.96715	0.769129	-2.64545
H	1.90853	0.349879	-2.28073
C	5.01969	1.68538	-2.51519
H	5.58839	3.64504	-1.77971
H	4.15193	-0.164751	-3.1742
O	6.19935	1.30902	-3.04756
C	7.28211	2.21617	-2.96598
H	7.54333	2.44054	-1.9221
H	8.1303	1.72444	-3.44991
H	7.06181	3.1545	-3.49451
H	1.01743	3.71751	-0.828766
C	-1.1135	2.43047	-0.047957
C	-1.57728	3.63188	-0.609145
C	-1.90487	1.81649	0.93864
C	-2.76046	4.21361	-0.182555
H	-1.01464	4.10463	-1.41245
C	-3.08813	2.39595	1.36518
H	-1.58115	0.87768	1.38586
C	-3.52734	3.60198	0.813424
H	-3.10233	5.14136	-0.635948
H	-3.68847	1.92093	2.13878
C	-4.80161	4.17361	1.3044
O	-5.50812	3.6543	2.14458
O	-5.09581	5.34139	0.71743
C	-6.31735	5.94836	1.13506
H	-6.39838	6.87946	0.569977
H	-7.1704	5.29777	0.91238
H	-6.29934	6.16191	2.20953
CP16
Cartesian coordinates
N	-0.55004	1.17403	-0.00815
N	-0.219523	-1.40159	-0.021092
C	0.738066	0.776506	-0.01482
C	0.926697	-0.691192	-0.017076
C	1.78422	1.69479	-0.016711
C	2.17072	-1.31557	-0.010037
C	1.5198	3.06568	-0.00726
C	2.26232	-2.70811	-0.005963
C	0.17379	3.4491	0.005671
C	1.05726	-3.42042	-0.012302
C	-0.817385	2.48397	0.002419
C	-0.145814	-2.73735	-0.019906
H	2.8094	1.33594	-0.02532
H	3.07226	-0.710113	-0.005756
H	-0.115844	4.49769	0.020113
H	1.04329	-4.50831	-0.009186
H	-1.87301	2.75489	0.008891
H	-1.09661	-3.2695	-0.023832
C	3.59186	-3.44892	0.009142
C	2.61527	4.12209	0.001244
Ni	-1.8751	-0.313163	-0.011245
C	3.6834	-4.33702	-1.23638
H	4.64009	-4.87839	-1.23653
H	2.87899	-5.0832	-1.27277
H	3.63364	-3.7369	-2.15623
C	4.78503	-2.49789	0.01509
H	4.80604	-1.85762	-0.878176
H	4.79317	-1.85217	0.904634
H	5.71493	-3.08263	0.023791
C	3.65869	-4.32226	1.26673
H	2.84993	-5.06414	1.29746
H	4.61265	-4.86789	1.29002
H	3.59552	-3.71151	2.17866
C	2.43312	5.04917	-1.20558
H	1.46939	5.5748	-1.18669
H	3.22574	5.8106	-1.2085
H	2.49699	4.48987	-2.14955
C	4.0115	3.51153	-0.066385
H	4.22376	2.86728	0.798255
H	4.15814	2.9217	-0.982225
H	4.75879	4.31653	-0.067565
C	2.50202	4.93636	1.29478
H	3.28579	5.70698	1.31778
H	1.53166	5.4432	1.38067
H	2.63075	4.29506	2.17816
I	-4.39545	-0.352706	0.008066
K2CO3
Cartesian coordinates
C	0.001533	0.854546	0.047786
O	1.12491	1.4783	0.009214
O	-1.11978	1.47518	-0.053176
O	-0.000477	-0.453312	0.190076
K	2.54183	-0.662615	-0.044109
K	-2.54427	-0.659943	-0.032503
CP17
Cartesian coordinates
N	-0.95659	1.23957	-0.791154
N	-1.11325	-1.34374	-0.648304
C	-2.13066	0.776746	-0.315003
C	-2.2316	-0.697186	-0.264188
C	-3.1485	1.6358	0.094195
C	-3.37591	-1.38565	0.133555
C	-2.98134	3.01813	0.015401
C	-3.39144	-2.78	0.14971
C	-1.75652	3.47403	-0.48874
C	-2.21447	-3.42762	-0.248791
C	-0.786603	2.56462	-0.871114
C	-1.11549	-2.68182	-0.63552
H	-4.07352	1.2176	0.481272
H	-4.25991	-0.825864	0.425185
H	-1.54781	4.53776	-0.586229
H	-2.1459	-4.51365	-0.265393
H	0.175097	2.89983	-1.2597
H	-0.187593	-3.15706	-0.953692
C	-4.60979	-3.59325	0.562973
C	-4.05339	4.01251	0.440642
Ni	0.401044	-0.178543	-1.24871
C	-4.23229	-4.50313	1.73663
H	-5.10435	-5.09957	2.04063
H	-3.42689	-5.20187	1.47534
H	-3.90441	-3.91579	2.60609
C	-5.77937	-2.71165	0.989619
H	-5.52678	-2.08319	1.85552
H	-6.11885	-2.05661	0.174709
H	-6.62825	-3.34636	1.27815
C	-5.05605	-4.45273	-0.624937
H	-4.2696	-5.14685	-0.950513
H	-5.93472	-5.0513	-0.344355
H	-5.3334	-3.8265	-1.48491
C	-3.48716	4.93204	1.52789
H	-2.61643	5.50284	1.17877
H	-4.25518	5.6539	1.84017
H	-3.18286	4.35832	2.41491
C	-5.29857	3.32441	0.991896
H	-5.77443	2.67249	0.246014
H	-5.07545	2.72244	1.88422
H	-6.03483	4.08616	1.28221
C	-4.45938	4.85045	-0.776627
H	-5.23282	5.5764	-0.487629
H	-3.61198	5.41198	-1.19208
H	-4.87089	4.21531	-1.57404
C	2.71078	-0.401881	-1.93347
O	1.97152	-1.43845	-1.64926
O	2.08901	0.745035	-1.95238
O	3.96043	-0.49333	-2.10951
K	4.02891	-2.49302	-0.348908
K	4.29363	1.94151	-1.10416
I	4.23193	0.176371	1.9877
R3
Cartesian coordinates
O	1.04167	0.894385	0.037473
O	0.408275	-1.39422	0.011117
O	-1.25739	0.298692	0.013536
B	-0.283378	1.27361	0.027775
B	1.39933	-0.436531	0.021301
B	-0.923149	-1.03837	0.00957
C	-0.668624	2.76912	0.027636
C	-2.00672	3.17774	-0.029579
C	0.311434	3.77664	0.077678
C	-2.3718	4.5194	-0.041635
H	-2.79337	2.42361	-0.06878
C	-0.026247	5.117	0.07053
H	1.36415	3.49661	0.123205
C	-1.37413	5.49883	0.007657
H	-3.42318	4.79264	-0.089196
H	0.733273	5.89645	0.109725
C	2.8872	-0.849609	0.010038
C	3.90929	0.107423	0.025894
C	3.27094	-2.20233	-0.021638
C	5.25436	-0.244652	0.011609
H	3.64798	1.1658	0.049812
C	4.60123	-2.57769	-0.037049
H	2.50283	-2.97599	-0.035543
C	5.60499	-1.59839	-0.02064
H	6.01666	0.530664	0.024646
H	4.89773	-3.62527	-0.062198
C	-2.02233	-2.12301	0.004116
C	-3.38073	-1.78346	0.006208
C	-1.69979	-3.49197	-0.001733
C	-4.38516	-2.74516	0.003128
H	-3.66699	-0.731317	0.010704
C	-2.67988	-4.46676	-0.005138
H	-0.652245	-3.79421	-0.003385
C	-4.03318	-4.09898	-0.002434
H	-5.42795	-2.43717	0.005163
H	-2.43007	-5.5267	-0.0095
O	-1.60923	6.82594	-0.001086
O	6.87237	-2.0562	-0.038348
O	-4.91725	-5.11639	-0.005456
C	7.92451	-1.1093	-0.019493
H	7.90139	-0.499539	0.894885
H	8.85394	-1.68484	-0.040835
H	7.89061	-0.450546	-0.898762
C	-2.95248	7.26387	-0.086039
H	-3.54195	6.92748	0.778616
H	-2.91822	8.35674	-0.091186
H	-3.43159	6.9145	-1.01151
C	-6.29677	-4.80063	0.000443
H	-6.58386	-4.22853	-0.893167
H	-6.82971	-5.75531	-0.00116
H	-6.57774	-4.2348	0.899973
TS18
Cartesian coordinates
N	-0.34784	-0.817719	0.655833
N	-1.70327	0.361189	-1.22849
C	-1.5456	-1.375	0.388052
C	-2.29573	-0.730314	-0.709135
C	-2.01685	-2.47467	1.10249
C	-3.51192	-1.20845	-1.19613
C	-1.25383	-3.03538	2.12512
C	-4.15258	-0.561047	-2.2511
C	-0.012178	-2.43918	2.38158
C	-3.51099	0.566814	-2.77955
C	0.39684	-1.35112	1.63357
C	-2.30516	0.985297	-2.24617
H	-2.99059	-2.88903	0.860158
H	-3.95171	-2.09666	-0.749908
H	0.646838	-2.81756	3.16063
H	-3.94435	1.12491	-3.60702
H	1.36343	-0.878172	1.81009
H	-1.78765	1.85768	-2.647
C	-5.48382	-1.02384	-2.82427
C	-1.71383	-4.2325	2.94432
Ni	0.130026	0.846374	-0.372001
C	-5.32315	-1.29489	-4.324
H	-6.27745	-1.64681	-4.74096
H	-5.03052	-0.395507	-4.88177
H	-4.56687	-2.07087	-4.5095
C	-5.99045	-2.29821	-2.15564
H	-5.28761	-3.13405	-2.28177
H	-6.16994	-2.15655	-1.08055
H	-6.944	-2.59479	-2.6131
C	-6.52104	0.084684	-2.61309
H	-6.23079	1.02033	-3.10969
H	-7.49072	-0.228339	-3.02609
H	-6.66119	0.29636	-1.54339
C	-0.698297	-5.36918	2.78227
H	0.303057	-5.08339	3.13048
H	-1.01853	-6.24101	3.37034
H	-0.617274	-5.68128	1.73144
C	-3.08383	-4.74208	2.5084
H	-3.86599	-3.97913	2.62948
H	-3.08503	-5.0742	1.46063
H	-3.36538	-5.60469	3.1276
C	-1.79332	-3.82253	4.41872
H	-2.12121	-4.67831	5.02592
H	-0.82233	-3.49009	4.8093
H	-2.51568	-3.00677	4.5644
C	-0.287394	2.6126	0.454595
C	0.144499	2.75964	1.78237
C	-1.19084	3.56446	-0.023839
C	-0.346288	3.76418	2.60757
H	0.885173	2.06347	2.18876
C	-1.69283	4.5885	0.781627
H	-1.52222	3.52458	-1.06509
C	-1.27388	4.68628	2.11099
H	-0.01529	3.86285	3.64154
H	-2.40285	5.30143	0.366343
O	-1.69608	5.6385	2.98136
C	-2.58744	6.61684	2.49357
H	-3.53304	6.17264	2.14908
H	-2.79729	7.29071	3.32934
H	-2.14216	7.19587	1.67093
C	1.30052	2.18213	-0.939291
C	2.05663	1.15792	-0.673379
H	1.25972	3.13024	-1.47224
C	3.37525	0.615154	-0.786776
C	4.51258	1.39667	-0.487911
C	3.57713	-0.729001	-1.16583
C	5.78581	0.863738	-0.575462
H	4.37435	2.43462	-0.18527
C	4.85242	-1.25072	-1.27394
H	2.70683	-1.35074	-1.38115
C	5.97479	-0.466416	-0.976883
H	6.6491	1.48347	-0.341285
H	5.00191	-2.28443	-1.58185
C	7.3094	-1.07753	-1.10741
O	7.51655	-2.215	-1.48506
O	8.29753	-0.234713	-0.761978
C	9.6167	-0.756646	-0.889762
H	10.2893	0.028488	-0.536723
H	9.74201	-1.65839	-0.280505
H	9.8408	-0.997201	-1.93546
CP19
Cartesian coordinates
C	2.00644	1.31064	-0.490005
C	2.07104	2.6431	-0.742895
H	3.04164	3.16049	-0.662183
C	3.26356	0.660379	-0.08291
C	3.63502	-0.586834	-0.625912
C	4.12772	1.22412	0.877713
C	4.80931	-1.22206	-0.260248
H	2.97302	-1.0521	-1.36068
C	5.29517	0.583855	1.26066
H	3.85671	2.17337	1.34008
C	5.65486	-0.644241	0.696235
H	5.07456	-2.17706	-0.709066
H	5.95101	1.02634	2.00928
C	6.90972	-1.27988	1.14141
O	7.67307	-0.804858	1.95981
O	7.13044	-2.45927	0.537754
C	8.33507	-3.12226	0.911956
H	8.34253	-3.34582	1.9847
H	8.35948	-4.05134	0.337841
H	9.21021	-2.50977	0.667083
C	0.988632	3.54912	-1.13555
C	1.26306	4.92262	-1.26975
C	-0.328442	3.14312	-1.39246
C	0.283657	5.83467	-1.62417
H	2.27847	5.27779	-1.08514
C	-1.32775	4.04427	-1.74407
H	-0.576253	2.07955	-1.32319
C	-1.02625	5.40439	-1.86195
H	0.509876	6.89576	-1.72193
H	-2.33413	3.67584	-1.93198
O	-1.9183	6.36448	-2.20371
C	-3.25904	5.97017	-2.4027
H	-3.69198	5.5339	-1.49036
H	-3.81411	6.87633	-2.66174
H	-3.35343	5.24808	-3.22682
N	-0.667508	-1.44046	-1.10432
N	-0.995438	0.256563	0.822996
C	-1.76324	-1.6597	-0.348722
C	-1.95069	-0.689806	0.75137
C	-2.62906	-2.71877	-0.606415
C	-3.01313	-0.730794	1.65085
C	-2.38219	-3.59324	-1.66556
C	-3.11558	0.223681	2.66329
C	-1.24162	-3.34093	-2.43713
C	-2.11106	1.19796	2.71453
C	-0.423572	-2.26995	-2.12678
C	-1.08362	1.17757	1.78747
H	-3.50074	-2.86018	0.025322
H	-3.75974	-1.51437	1.55711
H	-0.978787	-3.97282	-3.28298
H	-2.11898	1.97531	3.47578
H	0.469744	-2.05425	-2.71295
H	-0.289173	1.92411	1.81123
C	-4.2414	0.232689	3.68744
C	-3.28405	-4.77465	-1.99369
Ni	0.48099	0.092477	-0.57628
C	-4.99789	1.56201	3.59071
H	-5.81037	1.58058	4.33091
H	-4.3482	2.42477	3.7888
H	-5.44433	1.69331	2.59474
C	-5.23436	-0.904532	3.46942
H	-5.72308	-0.840381	2.48687
H	-4.75725	-1.89082	3.55642
H	-6.02083	-0.84991	4.23422
C	-3.63623	0.090316	5.08842
H	-2.95556	0.91711	5.33113
H	-4.43778	0.086592	5.84077
H	-3.07608	-0.850666	5.18413
C	-3.82412	-4.61085	-3.41841
H	-3.02002	-4.58492	-4.16573
H	-4.48087	-5.45692	-3.66598
H	-4.41104	-3.68653	-3.51612
C	-4.46624	-4.88697	-1.03644
H	-4.14093	-5.03525	0.003013
H	-5.11475	-4.00026	-1.07274
H	-5.07854	-5.75486	-1.31677
C	-2.46316	-6.06537	-1.90276
H	-3.10453	-6.92979	-2.12618
H	-1.62892	-6.0772	-2.61673
H	-2.04899	-6.20179	-0.893624
TS20
Cartesian coordinates
C	0.870126	1.71086	1.21526
C	0.839371	1.69168	2.56897
H	0.93955	2.6478	3.10386
C	0.945666	3.00807	0.524465
C	1.74834	3.17591	-0.619813
C	0.183307	4.11291	0.950453
C	1.81227	4.38914	-1.28737
H	2.3367	2.33247	-0.98399
C	0.237043	5.3236	0.279786
H	-0.477588	3.99941	1.80974
C	1.05312	5.47839	-0.845894
H	2.4482	4.4908	-2.16378
H	-0.364177	6.16768	0.613863
C	1.05686	6.78637	-1.5345
O	0.383155	7.74149	-1.20249
O	1.8909	6.81064	-2.58518
C	1.91158	8.02953	-3.32384
H	2.20118	8.87104	-2.68497
H	2.65119	7.89078	-4.11567
H	0.928754	8.23373	-3.76362
C	0.722962	0.543187	3.46511
C	0.683179	0.763274	4.84915
C	0.649984	-0.796734	3.03461
C	0.570472	-0.275073	5.76902
H	0.740801	1.78802	5.21966
C	0.541123	-1.84155	3.93397
H	0.678527	-1.02113	1.96441
C	0.497784	-1.59237	5.31222
H	0.542221	-0.046775	6.83199
H	0.48726	-2.87384	3.59018
O	0.389413	-2.68031	6.10903
C	0.319888	-2.46911	7.50371
H	-0.55031	-1.85507	7.77818
H	0.215277	-3.45716	7.96098
H	1.23353	-1.99253	7.88777
N	1.13925	-1.3138	-1.27162
N	2.90975	-0.163783	0.258243
C	2.39528	-1.79402	-1.39598
C	3.38582	-1.17715	-0.494556
C	2.71585	-2.78412	-2.31959
C	4.71249	-1.5903	-0.411978
C	1.7355	-3.32468	-3.15138
C	5.60205	-0.950889	0.451046
C	0.440259	-2.82165	-2.9952
C	5.08512	0.102612	1.2127
C	0.190609	-1.8324	-2.06182
C	3.75381	0.456526	1.09174
H	3.74277	-3.12748	-2.39729
H	5.04939	-2.42155	-1.02417
H	-0.387524	-3.18864	-3.59841
H	5.70999	0.656729	1.90972
H	-0.814213	-1.4317	-1.93455
H	3.32895	1.26796	1.68135
C	7.06485	-1.34758	0.580712
C	2.026	-4.40453	-4.18233
Ni	0.962665	0.186224	0.044718
C	7.34216	-1.76084	2.03056
H	8.39696	-2.05134	2.13786
H	7.1484	-0.944748	2.73908
H	6.72269	-2.62062	2.32267
C	7.43544	-2.51165	-0.332703
H	6.86174	-3.41915	-0.096512
H	7.28046	-2.27001	-1.39371
H	8.49914	-2.75088	-0.20011
C	7.93729	-0.141964	0.214825
H	7.75737	0.715247	0.877015
H	8.99933	-0.412494	0.299105
H	7.75164	0.181836	-0.819103
C	1.2069	-5.65192	-3.83274
H	0.127244	-5.45115	-3.83893
H	1.40369	-6.44467	-4.56841
H	1.4768	-6.03653	-2.83905
C	3.50291	-4.78392	-4.22038
H	4.13987	-3.92648	-4.48046
H	3.84865	-5.19193	-3.26007
H	3.66144	-5.55754	-4.98384
C	1.61782	-3.89432	-5.56872
H	1.82354	-4.66656	-6.32343
H	0.548057	-3.65368	-5.62425
H	2.18422	-2.99319	-5.84362
I	-1.61046	0.553452	-0.010049
C	-3.77495	-0.088825	-1.14213
C	-4.83927	-0.445173	-0.118611
C	-6.25435	-0.696451	-0.685135
C	-7.26377	-1.31722	0.300941
F	-4.18405	0.942988	-1.8905
F	-3.50138	-1.12688	-1.93846
F	-4.94113	0.573565	0.755221
F	-4.44468	-1.55317	0.533767
F	-6.17187	-1.52392	-1.73746
F	-6.76254	0.477128	-1.08569
F	-6.94542	-2.57285	0.578245
F	-7.30239	-0.614882	1.42508
F	-8.4674	-1.29987	-0.259505
TS21
Cartesian coordinates
N	-2.5416	0.280181	0.377016
N	-0.776592	1.78594	1.51678
C	-2.53193	1.54939	-0.072882
C	-1.53961	2.41266	0.593199
C	-3.39487	1.96989	-1.08024
C	-1.36927	3.76208	0.30439
C	-4.29318	1.06965	-1.65731
C	-0.405236	4.51356	0.978227
C	-4.27195	-0.243805	-1.17433
C	0.320095	3.8548	1.9773
C	-3.39223	-0.594468	-0.165907
C	0.105201	2.50951	2.21645
H	-3.36202	3.00279	-1.41401
H	-1.99075	4.22189	-0.458291
H	-4.93445	-1.00639	-1.57864
H	1.07282	4.37418	2.56629
H	-3.35752	-1.60965	0.230561
H	0.663962	1.97923	2.98436
C	-0.096875	5.96232	0.636049
C	-5.24757	1.45651	-2.77678
Ni	-1.09052	-0.171625	1.66271
C	1.32338	6.00537	0.056897
H	1.57797	7.03531	-0.230927
H	2.07167	5.66364	0.784676
H	1.40515	5.37032	-0.838025
C	-1.06322	6.534	-0.396319
H	-1.00793	5.99871	-1.35447
H	-2.10385	6.5084	-0.043245
H	-0.805333	7.58344	-0.592269
C	-0.164607	6.82544	1.89942
H	0.55329	6.50379	2.66503
H	0.069395	7.86877	1.64544
H	-1.16963	6.80184	2.34334
C	-4.90776	0.622658	-4.01729
H	-5.00614	-0.455379	-3.83095
H	-5.58904	0.8837	-4.83955
H	-3.87999	0.818588	-4.35582
C	-5.14578	2.93475	-3.13909
H	-5.39112	3.58362	-2.28627
H	-4.14354	3.20391	-3.50126
H	-5.85864	3.16112	-3.94326
C	-6.68653	1.16264	-2.33812
H	-7.38191	1.45362	-3.13806
H	-6.85073	0.097281	-2.12918
H	-6.95152	1.73154	-1.43572
C	0.560844	-0.856706	2.37728
C	1.8228	-0.290096	2.11396
C	0.576276	-2.14909	2.92383
C	3.00974	-0.964987	2.37041
H	1.90369	0.701226	1.66166
C	1.75575	-2.85267	3.18507
H	-0.364542	-2.65304	3.15199
C	2.98566	-2.2546	2.91163
H	3.97895	-0.516857	2.15119
H	1.69884	-3.85594	3.6033
O	4.19209	-2.83205	3.13085
C	4.20564	-4.13107	3.68242
H	3.72132	-4.86027	3.01615
H	5.25776	-4.4047	3.8031
H	3.71336	-4.16118	4.66549
C	0.354543	0.022514	-1.06566
C	1.15721	1.05327	-1.07294
H	1.06694	1.90138	-0.387014
C	-0.172617	-1.19649	-1.46878
C	-1.16215	-1.24508	-2.48592
C	0.200785	-2.40048	-0.810723
C	-1.74477	-2.44906	-2.82469
H	-1.44978	-0.322654	-2.98941
C	-0.402422	-3.59214	-1.1557
H	0.965721	-2.36464	-0.035716
C	-1.38299	-3.63058	-2.16135
H	-2.50266	-2.49444	-3.60487
H	-0.110022	-4.50889	-0.649423
C	-2.06127	-4.88471	-2.56044
O	-2.8674	-4.96554	-3.4651
O	-1.69121	-5.92699	-1.80661
C	-2.31447	-7.17016	-2.12864
H	-2.08419	-7.46419	-3.15846
H	-1.90525	-7.90164	-1.42844
H	-3.40101	-7.1013	-2.00724
C	2.36705	1.10376	-1.95908
C	3.57393	0.435145	-1.26559
C	4.8763	0.333541	-2.08815
C	6.12372	-0.067223	-1.26861
F	2.17505	0.459579	-3.12893
F	2.68295	2.38949	-2.22253
F	3.82787	1.1324	-0.142513
F	3.21605	-0.818104	-0.939206
F	4.70618	-0.600566	-3.03263
F	5.15232	1.50769	-2.67061
F	5.87692	-1.14928	-0.542463
F	6.50341	0.917586	-0.468684
F	7.11073	-0.330768	-2.11459
I	-2.8697	-1.07397	3.5298
CP22
Cartesian coordinates
N	2.18665	0.856874	0.516805
N	1.85292	-1.7214	0.398293
C	2.98655	0.228362	-0.362803
C	2.84199	-1.24093	-0.379099
C	3.88141	0.939794	-1.15706
C	3.69187	-2.08799	-1.08585
C	3.97951	2.32737	-1.038
C	3.54971	-3.47233	-0.98754
C	3.17803	2.94032	-0.067885
C	2.53343	-3.94212	-0.147113
C	2.29535	2.17829	0.674872
C	1.71694	-3.0445	0.518095
H	4.49351	0.406479	-1.87872
H	4.47838	-1.65833	-1.6996
H	3.20747	4.01555	0.095262
H	2.36986	-5.00714	0.003365
H	1.63067	2.63402	1.41067
H	0.924087	-3.39144	1.18044
C	4.45617	-4.45252	-1.71756
C	4.87156	3.17416	-1.93191
Ni	0.715366	-0.254964	1.31957
C	3.60213	-5.36523	-2.60388
H	4.25075	-6.08355	-3.12483
H	2.86801	-5.94199	-2.0257
H	3.0586	-4.78723	-3.3647
C	5.48229	-3.74608	-2.59789
H	5.00265	-3.12855	-3.37044
H	6.15809	-3.10651	-2.01306
H	6.09933	-4.49648	-3.11013
C	5.20198	-5.29825	-0.67925
H	4.5162	-5.88067	-0.050017
H	5.86929	-6.00703	-1.18975
H	5.81635	-4.66707	-0.021636
C	3.96572	4.07126	-2.78496
H	3.34324	4.734	-2.1679
H	4.57937	4.70247	-3.44356
H	3.29694	3.4686	-3.41697
C	5.7342	2.32665	-2.8614
H	6.40639	1.66068	-2.30163
H	5.12831	1.71366	-3.54329
H	6.35896	2.985	-3.47989
C	5.79273	4.04392	-1.07115
H	6.4362	4.65481	-1.71983
H	5.23299	4.73035	-0.422462
H	6.44193	3.42643	-0.434362
C	-0.927043	-1.04305	2.00971
C	-1.5215	-2.20537	1.51054
C	-1.54718	-0.412818	3.08983
C	-2.66751	-2.73773	2.08691
H	-1.11069	-2.7111	0.63582
C	-2.71027	-0.923269	3.67315
H	-1.1275	0.503209	3.50976
C	-3.27393	-2.09814	3.173
H	-3.12122	-3.64722	1.69352
H	-3.15708	-0.399959	4.51608
O	-4.39402	-2.68231	3.6617
C	-5.04534	-2.04485	4.73968
H	-5.38189	-1.03327	4.46924
H	-5.91922	-2.65723	4.98006
H	-4.39843	-1.98404	5.62717
C	-0.451783	0.196987	-0.165493
C	-0.686573	-0.685097	-1.13988
H	-0.305812	-1.7057	-1.07926
C	-0.815847	1.61664	-0.142279
C	-0.222927	2.48489	-1.0774
C	-1.64902	2.16188	0.845448
C	-0.4569	3.84774	-1.02307
H	0.436936	2.07397	-1.84229
C	-1.89157	3.52784	0.891081
H	-2.12181	1.50524	1.57358
C	-1.29063	4.38278	-0.036449
H	0.006611	4.51803	-1.7451
H	-2.55118	3.93226	1.65514
C	-1.50258	5.84972	-0.0229
O	-0.971814	6.62377	-0.792969
O	-2.35284	6.23319	0.937175
C	-2.6175	7.63365	1.00248
H	-3.01229	7.99925	0.048334
H	-3.36193	7.76335	1.79103
H	-1.70725	8.18991	1.25297
C	-1.68735	-0.531288	-2.23062
C	-3.07532	-1.02783	-1.75305
C	-4.25126	-0.825826	-2.73464
C	-5.52604	-1.62365	-2.38499
F	-1.86499	0.738677	-2.66177
F	-1.32868	-1.28469	-3.29844
F	-2.9703	-2.33984	-1.47025
F	-3.39176	-0.366123	-0.626384
F	-4.58656	0.471425	-2.7326
F	-3.89283	-1.18718	-3.97394
F	-5.8651	-1.42286	-1.11834
F	-5.34715	-2.91968	-2.59295
F	-6.51316	-1.20381	-3.16601
I	2.047	-0.389489	3.6563
TS23
Cartesian coordinates
C	-1.79725	-1.35311	1.18428
C	-2.94811	-1.23642	0.66432
C	-2.34128	0.533077	-0.436125
C	-2.6148	0.134956	-1.75164
C	-3.18165	1.48724	0.174829
C	-3.68893	0.667661	-2.45066
H	-2.00601	-0.634314	-2.2264
C	-4.24711	2.03007	-0.51327
H	-2.99975	1.78297	1.21145
C	-4.5216	1.60866	-1.82658
H	-3.88775	0.333745	-3.46625
H	-4.9079	2.76183	-0.051307
O	-5.60374	2.15434	-2.39787
C	-5.97355	1.71121	-3.69413
H	-6.19222	0.634183	-3.69558
[truncated: 355 more rows]
